# Supplementary material for: Perioperative cerebral blood flow measured by arterial spin labeling with different postlabeling delay in patients undergoing carotid endarterectomy: a comparison study with CT perfusion
Source: Front Neurosci. 2023 Sep 14;17:1200273. doi: 10.3389/fnins.2023.1200273 (PMC10536277; doi:10.3389/fnins.2023.1200273)
Supplement: Supplementary file 1 [file Data_Sheet_1.XLSX]

## Sheet: H.X
	rCBF						DRCBF
	pre_ASL1.5	pre_ASL2.0	pre_CTP	post_ASL1.5	post_ASL2.0	post_CTP	DR1.5_1.5	DR2.0_2.0	DR1.5_2.0	DR2.0_1.5	DRCTP
1	1.05663	1.04538	1.07914	0.98996	0.947179	1.13531	0.196639	0.0781017	0.17207	0.100701	0.105749
2	0.254289	0.400503	0.631574	1.05226	1.09927	1.11329	3.59054	2.06668	3.49195	2.13398	0.763188
3	0.981615	1.07114	0.944283	0.910891	1.05455	0.904628	-0.186724	-0.122726	-0.116069	-0.192849	-0.049604
4	0.348164	0.501348	0.566806	1.08165	1.04634	1.01867	2.41362	1.43183	2.22111	1.57717	0.359256
5	1.01451	1.01462	0.952441	0.89923	0.935435	1.03151	-0.0770329	0.00971028	-0.0310546	-0.0382024	0.184296
6	0.308938	0.408463	0.683609	1.04841	1.04636	1.04437	3.02378	1.79594	3.01233	1.80392	0.169605
7	0.960387	1.05673	1.03518	1.07493	1.05942	0.928568	0.318661	0.0864555	0.296442	0.105075	0.151202
8	0.422379	0.531846	0.871584	2.02793	1.87284	1.21432	3.64795	1.95268	3.31574	2.17997	0.877876
9	0.998201	0.931482	1.03365	1.01433	1.00202	1.12147	0.202656	0.377991	0.266236	0.3088	0.184921
10	1.34056	1.29283	1.01496	2.21766	1.75552	1.28864	3.22782	1.99888	3.19253	2.02412	0.576347
11	0.765803	0.738916	0.765867	1.1554	1.16922	1.22624	0.86116	0.552299	0.742573	0.657938	0.81218
12	0.686038	0.815807	0.93482	1.10753	1.00272	0.98925	0.848951	0.612024	0.687183	0.766586	0.223351
13	0.978987	1.02073	1.13901	0.936914	0.959843	0.963445	0.00670925	0.0839823	-0.0206043	0.114212	0.0482436
14	0.955855	1.099	0.929333	0.898609	0.976866	1.1146	0.0110539	0.0629782	0.0652059	0.00893945	0.392218
15	0.68023	0.867683	0.876721	0.667251	0.842936	0.805172	-0.0306617	-0.0327365	0.181684	-0.206551	-0.257221
16	0.996091	1.03577	1.02578	0.833273	0.995821	0.999028	0.0807772	-0.224064	-0.0715319	-0.0967766	-0.150915
17	1.0787	1.07248	1.00729	1.16054	1.07559	0.973707	-0.104171	-0.0164449	-0.101454	-0.0194188	0.239944
18	1.01117	1.0126	1.00625	0.904714	0.992064	1.07285	-0.144662	0.119396	0.0101688	-0.0521767	0.236972
19	1.0184	0.914718	0.91308	0.904025	0.956214	1.04887	0.351914	0.0348605	0.226835	0.140368	-0.0651223
20	0.43234	0.574322	0.710719	0.6608	0.618731	0.821286	-0.148282	0.0202582	0.366944	-0.364296	-0.220095
21	0.70062	0.701098	0.940823	0.571186	0.794582	0.87834	0.289755	0.177931	0.208371	0.257265	-0.066422
22	1.13084	1.03477	0.975313	1.11002	1.06279	1.05842	0.230272	0.199047	0.236916	0.192607	-0.0408613
23	1.30033	1.39284	1.03024	1.30409	1.23065	1.06795	0.405864	0.445429	0.378851	0.473747	-0.0266502
24	1.09326	1.04817	1.0759	1.11106	1.13661	1.06049	0.430448	0.345268	0.427565	0.347984	0.165334

## Sheet: R.H
	rCBF						DRCBF
	pre_ASL1.5	pre_ASL2.0	pre_CTP	post_ASL1.5	post_ASL2.0	post_CTP	DR1.5_1.5	DR2.0_2.0	DR1.5_2.0	DR2.0_1.5	DRCTP
1	1.06381	1.03238	1.10537	1.00568	0.955055	1.13477	0.193552	0.0881454	0.21039	0.0730087	0.0702704
2	0.228597	0.384363	0.681623	1.04518	1.08896	0.980367	4.06374	2.22478	3.99685	2.26795	0.569851
3	0.940767	1.03239	1.0563	0.891522	1.03258	1.00518	-0.16435	-0.105258	-0.0932564	-0.17541	-0.0434852
4	0.290105	0.445549	0.664475	1.01725	1.01725	1.06151	2.84883	1.7321	2.84883	1.7321	0.243975
5	1.00687	1.00806	0.888069	0.911047	0.943082	1.00622	-0.079553	0.00326207	-0.0434761	-0.0345776	0.196914
6	0.272282	0.433829	0.690442	1.01394	1.0222	1.0195	3.16652	1.83216	3.18189	1.82175	0.0771475
7	0.960381	1.03825	1.08445	1.06475	1.02978	0.981452	0.350567	0.104101	0.387355	0.0748238	0.159997
8	0.420066	0.50192	0.759533	2.10059	1.95281	1.16867	3.9683	2.30554	3.55909	2.60223	1.01278
9	0.996918	0.935684	0.965233	1.02364	1.01229	1.07999	0.195266	0.367348	0.263995	0.293	0.192681
10	1.28889	1.16806	1.11697	2.41647	1.91702	1.52969	3.77392	2.61271	3.77893	2.60892	0.797087
11	0.734979	0.723355	0.796373	1.15512	1.17039	1.26497	0.909271	0.591223	0.803115	0.684904	0.813
12	0.862344	0.828537	1.00108	1.08163	1.0101	1.06137	0.773815	0.597704	0.656218	0.711145	0.216724
13	0.961513	0.994243	1.03915	0.913959	0.945759	0.886504	-0.00228173	0.0857582	-0.0138642	0.0985109	0.0392183
14	0.887852	1.07504	0.811056	0.814861	0.942796	0.96254	-0.0205435	0.051425	0.0995907	-0.0634469	0.399109
15	0.678403	0.859701	0.82554	0.672944	0.824099	0.780135	0.0164572	-0.0421047	0.195115	-0.185301	-0.227369
16	0.990918	1.02255	0.927258	0.852744	0.980742	0.929813	-0.113105	0.112668	0.0450144	-0.0556878	0.300685
17	1.06309	1.06883	0.951544	1.16428	1.05842	0.919425	0.0801446	-0.234724	-0.0837866	-0.0977983	-0.166427
18	0.988603	1.00582	1.0259	0.884629	0.988747	0.972004	-0.0582331	0.0696178	-0.0470786	0.0570973	-0.0845958
19	0.999049	0.882694	0.853331	0.896802	0.946196	0.962275	-0.112359	-0.00150629	-0.102997	-0.0119275	0.197002
20	0.425439	0.569361	0.75305	0.653421	0.634491	0.891669	0.367823	0.0771425	0.307133	0.127154	-0.0451146
21	0.702705	0.686517	1.04348	0.606489	0.848639	0.932926	-0.0452871	0.166599	0.54104	-0.277263	-0.196086
22	1.13458	1.06919	1.03294	1.127	1.09311	1.10861	0.266984	0.185018	0.27969	0.173252	-0.0568983
23	1.31251	1.38855	0.970938	1.37767	1.2723	1.07504	0.244573	0.207981	0.290079	0.165371	-0.0140076
24	1.044	0.957811	1.05037	1.08861	1.16417	1.03746	0.451525	0.541127	0.449724	0.543041	-0.00611593

## Sheet: H.X_2nd
	rCBF						DRCBF
	pre_ASL1.5	pre_ASL2.0	pre_CTP	post_ASL1.5	post_ASL2.0	post_CTP	DR1.5_1.5	DR2.0_2.0	DR1.5_2.0	DR2.0_1.5	DRCTP
1	1.0635	1.03686	1.17211	1.00465	0.959681	1.08659	0.201868	0.0983257	0.240255	0.064331	0.0526294
2	0.265164	0.42096	0.670516	1.03596	1.0816	1.03002	3.40019	1.93187	3.41831	1.91985	0.63517
3	0.960192	1.04815	0.880701	0.883072	1.01545	0.872255	-0.197059	-0.135309	-0.11483	-0.215636	-0.0517955
4	0.338678	0.491318	0.581404	1.04901	1.03743	1.04485	2.43895	1.47526	2.31695	1.56631	0.337697
5	1.01545	1.01191	0.91953	0.89378	0.926166	1.01164	-0.0803097	0.00280933	-0.0372119	-0.04208	0.212741
6	0.296652	0.451007	0.677674	0.982937	1.004	1.03048	2.68124	1.65615	2.7356	1.6175	0.106451
7	0.99485	1.06629	1.04369	1.10897	1.07576	0.974699	0.326049	0.0967483	0.326292	0.0965474	0.179743
8	0.433871	0.511985	0.775282	2.14578	1.97876	1.2442	3.8573	2.22329	3.45124	2.51733	1.06029
9	0.992939	0.944249	0.970652	1.03442	1.0222	1.07518	0.200103	0.356624	0.273899	0.278036	0.173817
10	1.45314	1.38646	1.00088	2.30054	1.85609	1.34142	2.92662	1.89676	2.94776	1.88125	0.654092
11	0.739368	0.73035	0.778707	1.14999	1.17043	1.16416	0.914172	0.590596	0.821533	0.67149	0.647791
12	0.632893	0.837578	1.03686	1.12128	1.02325	1.0627	-0.816827	0.602809	-0.831831	0.745811	0.186938
13	0.930059	0.963929	1.02706	0.896061	0.932687	0.881638	0.00594017	0.090557	-0.00326444	0.100628	0.020391
14	0.896627	1.07863	0.899332	0.835102	0.952756	1.10487	-0.0206862	0.0561696	0.0903122	-0.0513529	0.398721
15	0.645459	0.840248	0.826232	0.642932	0.805725	0.772993	-0.000279163	-0.0652183	0.214407	-0.230471	-0.243411
16	0.953898	1.00943	0.957507	0.834642	0.975894	0.973636	-0.106556	0.112049	0.0494835	-0.0532927	0.27908
17	1.04793	1.05648	0.901917	1.1617	1.05837	0.889033	0.0530603	-0.240285	-0.0940142	-0.116956	-0.173292
18	1.01792	1.01803	0.963882	0.906107	0.989878	1.04602	-0.0550313	0.0748561	-0.0442994	0.0627861	-0.0308132
19	1.02278	0.914479	0.899704	0.91671	0.955645	1.02161	-0.103552	-0.0200751	-0.104949	-0.0185452	0.204624
20	0.412119	0.538028	0.728475	0.648918	0.624003	0.86256	0.373951	0.102343	0.294231	0.170243	-0.0572064
21	0.71718	0.758591	0.897149	0.620008	0.847047	0.874187	-0.112847	0.0186411	0.418143	-0.362765	-0.152143
22	1.15233	1.05043	0.942361	1.1263	1.08153	1.08088	0.263559	0.182823	0.223386	0.221665	-0.0216037
23	1.37148	1.44069	1.05797	1.38905	1.28938	1.15514	0.216019	0.192051	0.235867	0.172906	0.00871465
24	1.05161	0.944177	1.0718	1.05931	1.13747	1.07829	0.435874	0.528329	0.444309	0.519403	0.00423696
